# Supplementary material for: Screening of 44 Baltic Sea Cyanobacterial Strains for Antibacterial and Quorum Sensing Inhibitory Potential: Selection of Promising Candidates
Source: Antibiotics (Basel). 2026 Apr 3;15(4):371. doi: 10.3390/antibiotics15040371 (PMC13113589; doi:10.3390/antibiotics15040371)
Supplement: Supplementary file 1 [file antibiotics-15-00371-s001.zip]

Archive with 1 entries (1 files):
- antibiotics-4207235-supplementary.pdf
